# Supplementary material for: Identifying Bioactive Ingredients and Antioxidant Activities of Wild Sanghuangporus Species of Medicinal Fungi
Source: J Fungi (Basel). 2023 Feb 11;9(2):242. doi: 10.3390/jof9020242 (PMC9959451; doi:10.3390/jof9020242)
Supplement: Supplementary file 1 [file jof-09-00242-s001.zip]

Archive with 1 entries (1 files):
- jof-2201729-supplementary.pdf
